# Supplementary material for: Evaluation of Five Screening Tools in Detecting Physical Frailty in Cirrhosis and Their Prognostic Role
Source: J Clin Med. 2024 Aug 30;13(17):5169. doi: 10.3390/jcm13175169 (PMC11396431; doi:10.3390/jcm13175169)
Supplement: Supplementary file 1 [file jcm-13-05169-s001.zip]

Archive with 1 entries (1 files):
- jcm-3126550-supplementary.pdf
